# Supplementary material for: Analysis of carbon substrates used by Listeria monocytogenes during growth in J774A.1 macrophages suggests a bipartite intracellular metabolism
Source: Front Cell Infect Microbiol. 2014 Nov 3;4:156. doi: 10.3389/fcimb.2014.00156 (PMC4217532; doi:10.3389/fcimb.2014.00156)
Supplement: Supplementary file 1 [file DataSheet1.XLSX]

## Sheet: AS Absolut
supplied with [13C6]Powder Growth Mix
	Lmo WT
	grown in J774A.1
Alanine	0.128901	±	0.000587408
Aspartate	0.0109599	±	0.000846555
Glutamate	0.0118294	±	0.000207478
Glycine	0.140645	±	0.000500953
Histidine
Isoleucine	0.188828	±	0.00181962
Leucin	0.186131	±	0.000926349
Lysine
Phenylalanine	0.217602	±	0.0044161
Proline	0.09475	±	0.00117793
Serine	0.104719	±	0.00269461
Threonine	0.107799	±	0.00324861
Tyrosine
Valine	0.18581	±	0.00100661

## Sheet: AS M+n
		supplied with [13C6]Powder Growth Mix			[13C6]Powder Growth Mix
		Lmo WT
		grown in J774A.1
Ala-260	{000}	0.869858	±	0.000747399	0.00146875	±	1.0693e-05
	{YYY}1	0	±	0	0.00412594	±	0.000930314
	{YYY}2	0.00372338	±	0.000482402	0.0268091	±	0.000710232
	{111}	0.126418	±	0.000270322	0.967596	±	0.00021072
Asp-418	{0000}	0.983894	±	0.00228048	0.000166834	±	7.2967e-05
	{YYYY}1	0.00365864	±	0.00211604	0.00037735	±	9.04866e-05
	{YYYY}2	0.000921734	±	0.000765861	0.00546351	±	0.000159534
	{YYYY}3	0.00776595	±	0.00036493	0.0363971	±	0.000384485
	{1111}	0.00375988	±	0.000343395	0.957595	±	0.000493813
Glu-432	{00000}	0.979257	±	0.000269065	0.00029025	±	0.000109934
	{YYYYY}1	0.000414609	±	0.000718124	8.9075e-05	±	0.000154282
	{YYYYY}2	0.0126367	±	6.31265e-05	0.00041473	±	0.00016441
	{YYYYY}3	0.00222128	±	0.000282444	0.0027481	±	6.19001e-05
	{YYYYY}4	0.000556612	±	0.000101694	0.0478867	±	0.000421542
	{11111}	0.00491379	±	0.000208619	0.948571	±	0.000561866
Gly-246	{00}	0.850841	±	0.00101842	0.00291256	±	0.000170009
	{YY}1	0.017028	±	0.001039	0.0200231	±	0.00011896
	{11}	0.132131	±	6.70008e-05	0.977064	±	0.000169892
His-440	{000000}
	{YYYYYY}1
	{YYYYYY}2
	{YYYYYY}3
	{YYYYYY}4
	{YYYYYY}5
	{111111}
Ile-200	{X00000}	0.808877	±	0.00171407	0.000898123	±	0.000400797
	{XYYYYY}1	0	±	0	0.00051438	±	0.000418992
	{XYYYYY}2	0.00119532	±	0.000285027	0.00173829	±	0.000165089
	{XYYYYY}3	0.000917008	±	0.000334456	0.00925315	±	0.000392264
	{XYYYYY}4	0.00605549	±	0.000357766	0.0483694	±	0.000395581
	{X11111}	0.182955	±	0.00171467	0.939227	±	0.000873421
Leu-274	{X00000}	0.81258	±	0.000698555	0.00181708	±	0.000319364
	{XYYYYY}1	0	±	0	1.08959e-05	±	1.88723e-05
	{XYYYYY}2	0.000301288	±	0.000521846	0.000352339	±	0.00024933
	{XYYYYY}3	0.000290241	±	0.000320855	0.00237559	±	0.00020913
	{XYYYYY}4	0.00495987	±	0.000321011	0.0467832	±	2.6982e-05
	{X11111}	0.181868	±	0.000938999	0.948661	±	6.41376e-05
Lys-431	{000000}				0.000392137	±	0.000337768
	{YYYYYY}1				0.00114888	±	0.00127869
	{YYYYYY}2				0.000810676	±	0.00100198
	{YYYYYY}3				0.0019416	±	0.00336294
	{YYYYYY}4				0.0236873	±	0.00539761
	{YYYYYY}5				0.0531013	±	0.00721355
	{111111}				0.918918	±	0.0034884
Phe-336	{000000000}	0.77411	±	0.00277951	0.00207414	±	0.000524985
	{YYYYYYYYY}1	0.00612562	±	0.00351152	0.000356138	±	0.000616848
	{YYYYYYYYY}2	0	±	0	8.49017e-05	±	0.000147054
	{YYYYYYYYY}3	0.000571239	±	0.000973187	0	±	0
	{YYYYYYYYY}4	0.00115091	±	0.0010612	0.000629782	±	0.000430427
	{YYYYYYYYY}5	0.000921225	±	0.000821005	0.000561962	±	0.000860966
	{YYYYYYYYY}6	0.000330526	±	0.000572488	0.000701962	±	0.000737821
	{YYYYYYYYY}7	0.00037663	±	0.000652341	0.00508666	±	0.000694201
	{YYYYYYYYY}8	0.0109736	±	0.00107959	0.0786164	±	0.00110831
	{111111111}	0.205441	±	0.00443684	0.911888	±	0.000458319
Pro-286	{00000}	0.880982		0.0023925	0.00540479	±	0.00144648
	{YYYYY}1	0.0302439		0.00154863	0.0449014	±	0.00126236
	{YYYYY}2	0		0	0	±	0
	{YYYYY}3	0		0	0.0179932	±	0.000984529
	{YYYYY}4	0.000363585	±	0.000629748	0.044222	±	0.00122084
	{11111}	0.0884103	±	0.000649361	0.887479	±	0.0014618
Ser-390	{000}	0.879061	±	0.00615307	0.00116488	±	0.000402264
	{YYY}1	0.0102954	±	0.00491155	0.00188825	±	0.000414046
	{YYY}2	0.028071	±	0.00104129	0.0281489	±	0.000729997
	{111}	0.0825731	±	0.000602112	0.968798	±	0.000684523
Thr-404	{0000}	0.877894	±	0.00567654
	{YYYY}1	0.0133646	±	0.00212551
	{YYYY}2	0.00807296	±	0.00249314
	{YYYY}3	0.000990812	±	0.000602291
	{1111}	0.099678	±	0.00171853
Tyr-466	{000000000}				1.91192e-07	±	2.64461e-07
	{YYYYYYYYY}1				4.43385e-06	±	4.9799e-06
	{YYYYYYYYY}2				0	±	0
	{YYYYYYYYY}3				0.00134258	±	5.84387e-05
	{YYYYYYYYY}4				9.52092e-05	±	8.74673e-05
	{YYYYYYYYY}5				0.000998399	±	0.00100087
	{YYYYYYYYY}6				0.000365624	±	0.000633279
	{YYYYYYYYY}7				0.00714671	±	0.0010095
	{YYYYYYYYY}8				0.0823036	±	0.000310503
	{111111111}				0.907743	±	0.00199075
Val-288	{00000}	0.812654	±	0.000917327	0.000445464	±	0.000771566
	{YYYYY}1	0.000333513	±	0.000352307	0.0015399	±	0.000201667
	{YYYYY}2	0	±	0	0.000771941	±	0.000202167
	{YYYYY}3	0.000147774	±	0.000231929	0.00237989	±	0.00087298
	{YYYYY}4	0.00605034	±	0.000208924	0.0495794	±	0.000614108
	{11111}	0.180814	±	0.00110276	0.945283	±	0.00107294

## Sheet: Gly Absolut
	labelling experiment with [U-13C6]glucose			labelling experiment with [U-13C3]glycerol
	Lmo WT Eylert et al., 2008			Lmo WT			Lmo ∆C3			Lmo ∆C3∆uhpT			Lmo ∆ldh
Alanine	0.272			0.121838	±	0.0456244	0.00365666	±	0.000105484	0.00225882	±	0.000181123	0.0695464	±	0.000363043
Aspartate	0.125			0.0838563	±	0.0643306	0.0010674	±	0.000172328	0.000198216	±	0.000171788	0.0414907	±	0.000252238
Glutamate	0.045			0.053867	±	0.0378572	0.000379722	±	9.1162e-05	0.000416281	±	0.000129937	0.0192363	±	0.000292891
Glycine	0.012			0.0070495	±	0.00520081	0.0022689	±	0.000341176	0.00249554	±	0.000457146	0.00554104	±	0.000496798
Isoleucine	< 0.5%			0.00117585	±	0.00108482	0.000877153	±	0.000111658	0.000907482	±	7.12493e-05	0.000622207	±	2.76144e-05
Leucin	< 0.5%			0.000266062	±	2.22218e-05	0.000261999	±	0.000195535	0.000121072	±	6.60074e-05	0.000398848	±	0.000163197
Phenylalanine	< 0.5%			0.0019659	±	0.00177815	0.000695107	±	0.000323917	0.000763033	±	0.000623487	0.00264182	±	0.000734241
Proline	< 0.5%			0.00987373	±	0.0121157	0.001441	±	0.000113801	0.00177343	±	0.00051346	0.00208846	±	0.000818408
Serine	0.044			0.0457368	±	0.0322856	0.0021822	±	0.000983358	0.00253348	±	0.000842315	0.00826084	±	6.41515e-05
Threonine	0.041						0.00254987	±	0.000292038	0.00259913	±	0.000441974	0.023504	±	0.00171599
Valine	0.016			0.00486635	±	0.00468671	0.000484452	±	0.000305164	9.28498e-05	±	2.6509e-05	0.00181407	±	0.000298967
	labelling experiment with [U-13C6]glucose			labelling experiment with [U-13C3]glycerol
	J774A.1 infectet with			J774A.1 infectet with
	Lmo WT Eylert et al., 2008			Lmo WT			Lmo ∆C3			Lmo ∆C3∆uhpT
Alanine	0.087			0.025647	±	0.0198794	0.006518	±	0.00039331	0.00701575	±	0.000230463
Aspartate	0.017			0.0229291	±	0.0214878	8.363e-05	±	8.38649e-05	0.000401779	±	0.000540748
Glutamate	0.008			0.0143655	±	0.0134916	0.000436014	±	0.000248482	0.0015773	±	0.00177226
Glycine	< 0.5%			0.0266064	±	0.034033	0.0423198	±	0.000510092	0.0517614	±	0.00127368
Isoleucine	< 0.5%			0.00452364	±	0.0066892	0.000512077	±	1.84463e-05	0.000489963	±	4.32152e-05
Leucin	< 0.5%			0.000672489	±	0.000464007	0.000529575	±	0.000245996	0.000340705	±	0.000235535
Phenylalanine	< 0.5%
Proline	< 0.5%			0.00555216	±	0.00507017	0.00222876	±	0.000726837	0.00300983	±	0.000203999
Serine	< 0.5%			0.0112747	±	0.0110431	0.00363987	±	0.0014719	0.00400809	±	0.0011639
Threonine	< 0.5%			0.00465762			0.00617279	±	0.00120304	0.00493799	±	0.00124515
Valine	< 0.5%			0.00167232	±	0.00253073	0.000463379	±	0.000184823	0.000400063	±	0.000135959

## Sheet: Gly M+n
																			labelling experiment with [U-13C6]glucose						labelling experiment with [U-13C3]glycerol
		labelling experiment with [U-13C6]glucose			labelling experiment with [U-13C3]glycerol														J774A.1 infectet with						J774A.1 infectet with
		Lmo WT Eylert et al., 2008			Lmo WT			Lmo ∆C3			Lmo ∆C3∆uhpT			Lmo ∆ldh					Lmo WT Eylert et al., 2008						Lmo WT			Lmo ∆C3			Lmo ∆C3∆uhpT
Ala-260	{000}	0.9118	±	0.0005	0.876395	±	0.0463416	0.996311	±	0.000151139	0.997677	±	0.000229376	0.929443	±	0.000355125	Ala-260	{000}	0.6808	±	0.0055	0.7592	±	0.0024	0.973824	±	0.0198982	0.993031	±	0.000568751	0.992764	±	0.000329729
	{YYY}1	0	±	0	0.000446	±	0.000772495	0	±	0	0	±	0	0.000248393	±	0.000280811		{YYY}1	0.0049	±	0.0037	0.0047	±	0.0032	9.1324e-05	±	9.86182e-05	4.4359e-05	±	7.68321e-05	0	±	0
	{YYY}2	0.0034	±	0.0004	0.0044083	±	0.00204775	9.6459e-05	±	0.000167072	0.000192401	±	0.000173605	0.00253375	±	0.000400502		{YYY}2	0.0148	±	0.002	0.0069	±	0.0031	0.00140508	±	0.000608283	0.00126432	±	0.000500584	0.000661242	±	0.000314083
	{111}	0.0848	±	0.0007	0.11875	±	0.0444002	0.00359235	±	7.93927e-05	0.00213055	±	0.000115252	0.0677745	±	0.000287281		{111}	0.2995	±	0.0043	0.2292	±	0.0037	0.0246799	±	0.0197569	0.00566033	±	8.08499e-05	0.00657492	±	8.75384e-05
Asp-418	{0000}	0.9737	±	0.0019	0.887635	±	0.0863492	0.998577	±	0.000229771	0.999736	±	0.000229051	0.943484	±	0.00159878	Asp-418	{0000}	0.75	±	0.0202	0.8415	±	0.001	0.97972	±	0.0267059	0.99989	±	0.000111852	0.999486	±	0.000683663
	{YYYY}1	0	±	0	0.00035013	±	0.000606443	0	±	0	0	±	0	0.00182519	±	0.00195675		{YYYY}1	0.0113	±	0.0108	0.0021	±	0.0036	0	±	0	0	±	0	0	±	0
	{YYYY}2	0.0077	±	0.0023	0.00117814	±	0.0020406	0	±	0	0	±	0	0	±	0		{YYYY}2	0.0202	±	0.0209	0.0029	±	0.0005	3.43544e-05	±	5.95036e-05	0	±	0	0	±	0
	{YYYY}3	0.0179	±	0.0006	0.11063	±	0.0846546	0.0014232	±	0.000229771	0.000264288	±	0.000229051	0.0546237	±	0.000487699		{YYYY}3	0.2131	±	0.0107	0.1501	±	0.0024	0.019879	±	0.0262867	0.000106432	±	0.000112207	0.000448131	±	0.00057212
	{1111}	0.0007	±	0.0002	0.000207204	±	0.000127528	0	±	0	0	±	0	6.66324e-05	±	0.000115411		{1111}	0.0055	±	0.0017	0.0035	±	0.0015	0.000366816	±	0.000440473	3.80593e-06	±	6.59207e-06	6.56809e-05	±	0.000113763
Glu-432	{00000}	0.9823	±	0.0009	0.911034	±	0.0660647	0.999262	±	0.000231944	0.999386	±	0.000236239	0.964507	±	0.000844228	Glu-432	{00000}	0.9177	±	0.0106	0.9409	±	0.003	0.974843	±	0.0232267	0.999383	±	0.000313998	0.995452	±	0.00659793
	{YYYYY}1	0.0024	±	0.0014	0	±	0	0	±	0	0	±	0	0	±	0		{YYYYY}1	0.003	±	0.002	0.0015	±	0.0027	0	±	0	0	±	0	0.00222174	±	0.00384817
	{YYYYY}2	0.0107	±	0.0011	0.0423283	±	0.0368415	0.000511063	±	0.000416435	0.000100853	±	0.000174683	0.0226791	±	0.000989991		{YYYYY}2	0.0178	±	0.0047	0.0203	±	0.0025	0.0142463	±	0.0126412	0	±	0	0.00180298	±	0.00307461
	{YYYYY}3	0	±	0	0.00212225	±	0.00153692	0.000120224	±	0.000197626	0.000331677	±	0.000124797	0.000478928	±	0.000367879		{YYYYY}3	0.0044	±	0.0053	0	±	0	0.000608258	±	0.000339321	0.000405913	±	0.000175026	0.000270376	±	0.000271984
	{YYYYY}4	0.0045	±	0.0003	0.0442642	±	0.0282373	1.53004e-05	±	2.65012e-05	2.49968e-05	±	4.14619e-05	0.0122887	±	0.000250887		{YYYYY}4	0.057	±	0.0048	0.0372	±	0.0021	0.0100018	±	0.0101666	9.32678e-05	±	6.89212e-05	1.84564e-05	±	3.19674e-05
	{11111}	0.0002	±	0	0.000251051	±	0.00030837	9.09225e-05	±	4.31404e-05	0.000156936	±	8.20536e-05	4.64251e-05	±	2.20602e-05		{11111}	0.0013	±	0.0013	0.0012	±	0.0007	0.000300551	±	0.00012158	0.000117852	±	0.000145393	0.000234767	±	7.76201e-05
Gly-246	{00}	1	±	0	0.992258	±	0.00561199	0.995522	±	0.000587086	0.99521	±	0.000710821	0.991403	±	0.000772685	Gly-246	{00}	0.9805	±	0.001	0.9946	±	0.0014	0.972495	±	0.0352838	0.956753	±	0.000794524	0.947215	±	0.00189913
	{YY}1	0	±	0	0.00138411	±	0.00119395	0.00441759	±	0.000491819	0.00458936	±	0.000510049	0.00611195	±	0.000594362		{YY}1	0.0003	±	0.0004	0	±	0	0.00179664	±	0.00251178	0.00185503	±	0.000574915	0.00204677	±	0.00128011
	{11}	0	±	0	0.00635745	±	0.00482857	6.01087e-05	±	9.52666e-05	0.000200856	±	0.000206816	0.00248506	±	0.000270569		{11}	0.0192	±	0.0014	0.0054	±	0.0014	0.025708	±	0.0327827	0.0413923	±	0.0002332	0.050738	±	0.000676146
Ile-200	{X00000}	0.9997	±	0.0003	0.998128	±	0.000897238	0.997902	±	0.000145347	0.997809	±	0.000107185	0.998448	±	6.86215e-05	Ile-200	{X00000}	0.9935	±	0.0052	0.9916	±	0.0083	0.994289	±	0.00709812	0.998724	±	4.7228e-05	0.998843	±	0.000128257
	{XYYYYY}1	0	±	0	0	±	0	0	±	0	0	±	0	0	±	0		{XYYYYY}1	0.0018	±	0.0028	0.0044	±	0.0048	0	±	0	0	±	0	0	±	0
	{XYYYYY}2	0	±	0	0.00115432	±	0.000329638	0.00203148	±	9.84388e-05	0.00209393	±	0.000106719	0.0015458	±	6.91657e-05		{XYYYYY}2	0.003	±	0.0031	0.0035	±	0.0038	0.0018226	±	0.000562461	0.00126862	±	5.20169e-05	0.00107991	±	0.000181081
	{XYYYYY}3	0	±	0	6.22782e-06	±	1.07869e-05	3.81678e-06	±	6.61086e-06	6.84601e-05	±	6.20446e-05	6.48186e-06	±	1.12269e-05		{XYYYYY}3	0.0006	±	0.0008	0.0001	±	0.0001	0.000225376	±	0.0002664	7.71223e-06	±	1.3358e-05	4.83896e-05	±	4.37045e-05
	{XYYYYY}4	0	±	0	7.7943e-06	±	1.35001e-05	0	±	0	0	±	0	0	±	0		{XYYYYY}4	0.0006	±	0.0004	0.0001	±	0.0002	1.60873e-05	±	2.78641e-05	0	±	0	0	±	0
	{X11111}	0.0003	±	0.0003	0.000704153	±	0.00119785	6.22723e-05	±	0.000105411	2.88354e-05	±	4.99444e-05	0	±	0		{X11111}	0.0009	±	0.0008	0.0008	±	0.0004	0.0036465	±	0.00631593	0	±	0	2.89644e-05	±	4.95347e-05
Leu-274	{X00000}	0.9997	±	0.0004	0.999666	±	8.15071e-05	0.999621	±	0.000332324	0.999792	±	7.0592e-05	0.999303	±	0.000287813	Leu-274	{X00000}	1	±	0	0.9975	±	0.0023	0.998925	±	0.000468137	0.998776	±	0.000510217	0.999345	±	0.000419644
	{XYYYYY}1	0.0002	±	0.0004	0	±	0	0	±	0	0	±	0	0	±	0		{XYYYYY}1	0	±	0	0	±	0	0	±	0	0	±	0	0	±	0
	{XYYYYY}2	0	±	0	9.16088e-05	±	0.000121368	0.000150054	±	0.000190303	0.0001441	±	0.000142627	0.000394527	±	0.000284728		{XYYYYY}2	0	±	0	0	±	0	0.000508551	±	0.000268448	0.00113851	±	0.000455397	0.00052327	±	0.000317446
	{XYYYYY}3	0	±	0	3.26666e-05	±	5.65802e-05	3.88275e-05	±	6.72512e-05	4.14902e-07	±	7.18631e-07	0.000152537	±	9.39868e-05		{XYYYYY}3	0	±	0	0	±	0	0.000162556	±	0.000189835	2.77455e-05	±	4.80566e-05	0	±	0
	{XYYYYY}4	0	±	0	0	±	0	5.87272e-05	±	5.39955e-05	0	±	0	0	±	0		{XYYYYY}4	0	±	0	0	±	0	0.000160528	±	0.000273436	0	±	0	0	±	0
	{X11111}	0.0001	±	0.0002	0.000209819	±	1.48493e-05	0.0001317	±	7.05347e-05	6.31829e-05	±	0.000109436	0.000149515	±	0.000129486		{X11111}	0	±	0	0.0025	±	0.0023	0.000243112	±	0.000226	5.75222e-05	±	9.96314e-05	0.000131397	±	0.000123974
Phe-336	{000000000}	0.9983	±	0.0011	0.663248	±	0.574284	0.990596	±	0.00111192	0.992192	±	0.00226545	0.988942	±	0.00471319	Phe-336	{000000000}	0.9907	±	0.0032	0.9883	±	0.003
	{YYYYYYYYY}1	0.0012	±	0.0006	0.00172323	±	0.00286529	0.00829434	±	0.00122092	0.00549285	±	0.00176343	0.00825679	±	0.00611491		{YYYYYYYYY}1	0.0046	±	0.0032	0.0059	±	0.0034
	{YYYYYYYYY}2	0.0004	±	0.0005	0.000278105	±	0.000481692	0	±	0	0	±	0	0	±	0		{YYYYYYYYY}2	0.003	±	0.0024	0.0002	±	0.0003
	{YYYYYYYYY}3	0	±	0	0.00200472	±	0.00325487	2.12939e-05	±	3.6882e-05	0	±	0	0	±	0		{YYYYYYYYY}3	0	±	0	0.0003	±	0.0005
	{YYYYYYYYY}4	0	±	0	0.00258144	±	0.00297526	0.000831208	±	0.000118239	0.00126173	±	0.00117866	0.000863466	±	0.000785412		{YYYYYYYYY}4	0.0002	±	0.0004	0.0002	±	0.0003
	{YYYYYYYYY}5	0	±	0	0.0017206	±	0.00181002	0.000257185	±	0.000321853	0.00091941	±	0.000934754	0.000701998	±	0.000821626		{YYYYYYYYY}5	0	±	0	0.0036	±	0.0014
	{YYYYYYYYY}6	0	±	0.0001	0.00211531	±	0.00337849	0	±	0	0.000115366	±	0.000199819	0.000182505	±	0.000238468		{YYYYYYYYY}6	0	±	0	0.0008	±	0.0007
	{YYYYYYYYY}7	0.0001	±	0.0001	0.297871	±	0.515789	0	±	0	1.83237e-05	±	1.88328e-05	0.00096447	±	0.00100212		{YYYYYYYYY}7	0	±	0	0.0005	±	0.0005
	{YYYYYYYYY}8	0	±	0	0.0256433	±	0.0441453	0	±	0	4.52604e-07	±	7.83933e-07	8.8678e-05	±	0.000153595		{YYYYYYYYY}8	0	±	0	0	±	0
	{111111111}	0	±	0	0.00281408	±	0.00397734	0	±	0	0	±	0	0	±	0		{111111111}	0.0015	±	0.0019	0.0001	±	0.0002
Pro-286	{00000}	0.9951	±	0.0025	0.984527	±	0.0195724	0.997011	±	0.00125689	0.996537	±	0.000961987	0.997168	±	0.00119056	Pro-286	{00000}	0.9928	±	0.0049	0.9964	±	0.0031	0.988508	±	0.0119317	0.996216	±	0.000974194	0.995481	±	0.000524348
	{YYYYY}1	0.0023	±	0.0019	0.000939352	±	0.00126112	0	±	0	0	±	0	0	±	0		{YYYYY}1	0.0004	±	0.0006	0.0026	±	0.0024	0.00583799	±	0.00862703	0.000925624	±	0.00160323	0.000355624	±	0.000465342
	{YYYYY}2	0.0021	±	0.0015	0.00365629	±	0.00633288	0	±	0	0	±	0	0	±	0		{YYYYY}2	0.001	±	0.0015	0.0002	±	0.0004	0.000204746	±	0.000354631	0	±	0	0	±	0
	{YYYYY}3	0.0005	±	0.0003	0.00258638	±	0.00155771	0.00104601	±	0.000154473	0.00118543	±	0.00104184	0.000947031	±	0.000783273		{YYYYY}3	0.0007	±	0.0008	0.0001	±	0.0001	0.00182382	±	0.00120356	0.00121649	±	0.000894802	0.00208711	±	0.000380514
	{YYYYY}4	0	±	0	0.00809503	±	0.0103003	0.00194325	±	0.00114991	0.00227778	±	0.00157231	0.00182506	±	0.000387835		{YYYYY}4	0.0052	±	0.0038	0.0007	±	0.0012	0.0020864	±	0.00198301	0.00164217	±	0.000698826	0.00195159	±	0.000694394
	{11111}	0.0009	±	0.0003	0.000195496	±	0.000211999	0	±	0	0	±	0	6.01943e-05	±	0.00010426		{11111}	0.0006	±	0.0013	0	±	0	0.00153925	±	0.00254023	0	±	0	0.000125173	±	0.000216807
Ser-390	{000}	0.997	±	0.0004				0.997379	±	0.000337991	0.997178	±	0.000622449	0.991739	±	6.41515e-05	Ser-390	{000}	0.9198	±	0.0048	0.9612	±	0.0058	0.985215	±	0.0121058	0.995872	±	0.00209446	0.995813	±	0.00107841
	{YYY}1	0	±	0				0	±	0	0	±	0	0	±	0		{YYY}1	0.0206	±	0.0011	0.008	±	0.0068	0.0019613	±	0.0027737	0	±	0	0	±	0
	{YYY}2	0.0001	±	0.0001				0.000214795	±	0.000213098	0.000669132	±	0.000603995	0	±	0		{YYY}2	0	±	0	0.0028	±	0.0017	0.0066094	±	0.00873569	0.00146426	±	0.00186838	0.000535559	±	0.000370006
	{111}	0.0029	±	0.0005				0.00240667	±	0.000240118	0.00215304	±	0.000233117	0.00826084	±	6.41515e-05		{111}	0.0596	±	0.0037	0.0281	±	0.001	0.00621469	±	0.00614383	0.0026637	±	0.000230575	0.00365105	±	0.00135252
Thr-404	{0000}	0.9862	±	0.0066										0.95102		0.00509814	Thr-404	{0000}	0.8703	±	0.0035	0.9376	±	0.0023	0.799741	±	0.264801	0.976271	±	0.00387421	0.98255	±	0.00434085
	{YYYY}1	0.0088	±	0.0082										0.0224183		0.00450869		{YYYY}1	0.0063	±	0.0061	0	±	0	0.0459653	±	0.0545368	0.0227674	±	0.00293702	0.0151477	±	0.00584702
	{YYYY}2	0.001	±	0.0007										0.00808819		0.000289694		{YYYY}2	0.0011	±	0.001	0.0046	±	0.0011	0.00280714	±	0.0039699	0.000961908	±	0.000939173	0.00230211	±	0.00326406
	{YYYY}3	0.0033	±	0.0005										0.0184737		0.00123562		{YYYY}3	0.0865	±	0.0077	0.051	±	0.0008	0.0515065	±	0.0728412	0	±	0	0	±	0
	{1111}	0.0007	±	0.0005										0		0		{1111}	0.0357	±	0.0071	0.0068	±	0.0014	0.0999801	±	0.141393	0	±	0	0	±	0
Val-288	{00000}	0.9966	±	0.0014	0.992029	±	0.00912102	0.999145	±	0.000309275	0.999814	±	8.35812e-05	0.997416	±	0.000503189	Val-288	{00000}	0.9694	±	0.001	0.9874	±	0.0022	0.994918	±	0.00819726	0.999419	±	0.000289377	0.99937	±	0.000281901
	{YYYYY}1	0.0007	±	0.0011	0.00234996	±	0.00407025	0.000211986	±	0.000367171	0	±	0	3.56563e-05	±	6.17585e-05		{YYYYY}1	0.0017	±	0.0015	0.0022	±	0.0022	0.00357655	±	0.0060846	7.32423e-06	±	1.26859e-05	0.000102423	±	0.000177402
	{YYYYY}2	0.0017	±	0.0004	0.0008613	±	0.00113869	0.000164612	±	0.000285117	0.000145761	±	0.000140646	0.000301381	±	0.000474743		{YYYYY}2	0.0017	±	0.0007	0.0008	±	0.0014	0.000238945	±	0.000413865	0	±	0	0.000161516	±	0.000279753
	{YYYYY}3	0	±	0	0.00165047	±	0.00158825	0.000180528	±	0.000197613	1.49669e-05	±	2.59235e-05	0.00131495	±	0.00046944		{YYYYY}3	0.0007	±	0.0004	0.0009	±	0.0008	0.000802807	±	0.0010314	9.0321e-05	±	0.000131631	9.53088e-05	±	0.000109852
	{YYYYY}4	0	±	0	0.000237223	±	0.000294182	0.000151174	±	0.000133126	0	±	0	0.000171884	±	0.000143646		{YYYYY}4	0.0024	±	0.0002	0.0006	±	0.0006	0.000419127	±	0.000714706	0.000377768	±	0.000341011	6.61972e-05	±	0.000114657
	{11111}	0.001	±	0.0001	0.00287178	±	0.00260808	0.000146954	±	0.000185074	2.55654e-05	±	4.42805e-05	0.000759915	±	0.000365202		{11111}	0.0242	±	0.0005	0.0081	±	0.0006	4.44485e-05	±	4.43948e-05	0.000105507	±	0.000182744	0.000204829	±	0.000177849

## Sheet: Pyr & Lac Absolut
	Lmo WT [13C3]pyruvate			Lmo WT [13C3]lactat			Lmo ∆ldh [13C3]lactat				J774A.1 WT [13C3]pyruvate			J774A.1 WT [13C3]lactat
Alanine	0.104773	±	0.0174848	0.049162	±	0.0360994	0.0954976	±	0.000203195	Alanine	0.160209	±	0.0425057	0.0237162	±	0.00716955
Aspartate	0.0185076	±	0.00324673	0.0304877	±	0.0270274	0.00729069	±	0.000690014	Aspartate	0.0413179	±	0.00844794	0.00532852	±	0.00136775
Glutamate	0.014931	±	0.00182638	0.0193936	±	0.0194923	0.00722463	±	0.000416516	Glutamate	0.0429746	±	0.00719954	0.0117502	±	0.00309195
Glycine	0.00239958	±	0.000223806	0.0138738	±	0.0131918	0.0102818	±	0.00111481	Glycine	0.00874428	±	0.00868134	0.00221445	±	0.00171973
Isoleucine	0.000533206	±	0.00048188	0.00391306	±	0.00286068	0.000400079	±	8.70421e-05	Isoleucine	0.00433216	±	0.00602565	0.00596485	±	0.00740885
Leucin	0.000800521	±	0.000972967	0.00133213	±	0.000637289	0.00566448	±	0.000115786	Leucin	0.00401124	±	0.00591326	0.0116222	±	0.0120997
Phenylalanine	0.000742322	±	0.00011112	0.030372	±	0.0349408	0.00187282	±	0.000203885	Phenylalanine	0	±	0	0.0122904	±	0.0212876
Proline	0.00193641	±	0.00131473	0.0121631	±	0.00843659	0.00311308	±	0.00121727	Proline	0.00752985	±	0.00921355	0.00261824	±	0.00166951
Serine	0.00210059	±	0.000306476	0.0034863	±	0.00401361	0.00922203	±	0.000381915	Serine	0.00541053	±	0.00662353	0.00271287	±	0.000363135
Threonine	0.00774107	±	0.000970788	0.00145181	±	0.00251461	0.00916677	±	0.000321436	Threonine	0.0120775	±	0.00566213	0.00473705	±	0.000445849
Valine	0.000621771	±	8.57789e-05	0.00489897	±	0.00469595	0.00524123	±	0.000151727	Valine	0.00447969	±	0.00645378	0.000393406	±	0.000165414

## Sheet: Pyr & Lac M+n
		Lmo WT [13C3]pyruvate			Lmo WT [13C3]lactat			Lmo ∆ldh [13C3]lactat					J774A.1 WT [13C3]pyruvate			J774A.1 WT [13C3]lactat
Ala-260	{000}	0.89343	±	0.0156656	0.947557	±	0.0410164	0.902525	±	0.000429659	Ala-260	{000}	0.829535	±	0.0427776	0.975388	±	0.00846708
	{YYY}1	0.00164741	±	0.00249402	0.00281607	±	0.00470796	0.00138963	±	0.000314548		{YYY}1	0.0142047	±	0.0151114	0.00100625	±	0.00174288
	{YYY}2	0.00209769	±	0.000984813	0.00420953	±	0.00669202	0.00315365	±	0.000201672		{YYY}2	0.00235763	±	0.000515545	0.000675221	±	0.000448221
	{111}	0.102825	±	0.0188012	0.0454169	±	0.0307264	0.0929319	±	0.00020926		{111}	0.153903	±	0.0430424	0.0229307	±	0.00631934
Asp-418	{0000}	0.975197	±	0.00404727	0.926509	±	0.0576626	0.989	±	0.00253114	Asp-418	{0000}	0.931261	±	0.0266725	0.991181	±	0.00269298
	{YYYY}1	0.000263703	±	0.000229035	0.0469422	±	0.0537113	0.00196516	±	0.0023487		{YYYY}1	0.0146386	±	0.0242603	0.00168896	±	0.00156862
	{YYYY}2	0.00121551	±	0.00210533	0.00999992	±	0.0173204	0.000389256	±	0.000373167		{YYYY}2	0.0200059	±	0.00498033	0.00236042	±	0.000968981
	{YYYY}3	0.0219579	±	0.00497268	0.0111884	±	0.0124262	0.00816481	±	0.000437455		{YYYY}3	0.0257583	±	0.00318935	0.00417593	±	0.000960828
	{1111}	0.0013655	±	0.000336668	0.00536089	±	0.00928534	0.000481156	±	0.00034757		{1111}	0.00833661	±	0.000554617	0.000594123	±	7.78778e-05
Glu-432	{00000}	0.969632	±	0.00340622	0.951335	±	0.0344537	0.983703	±	0.00125223	Glu-432	{00000}	0.91536	±	0.0274519	0.975764	±	0.00676077
	{YYYYY}1	0.000200159	±	0.000346686	0.019588	±	0.0237749	0.000480401	±	0.00083208		{YYYYY}1	0.014899	±	0.0258059	0.000843279	±	0.0014606
	{YYYYY}2	0.0230841	±	0.00249935	0.017733	±	0.0204333	0.0137387	±	0.000660164		{YYYYY}2	0.0390558	±	0.00567093	0.0172404	±	0.00403847
	{YYYYY}3	0.00186704	±	0.00080706	0.00551232	±	0.00840267	0.000755201	±	0.000389618		{YYYYY}3	0.0094614	±	0.00195105	0.00224262	±	0.000806054
	{YYYYY}4	0.00339537	±	0.000708956	0.00378143	±	0.00614538	0.00071401	±	0.000142585		{YYYYY}4	0.0126401	±	0.00234646	0.00285007	±	0.000399517
	{11111}	0.00182082	±	0.000177781	0.00205021	±	0.00300604	0.000608721	±	0.000112094		{11111}	0.00858357	±	0.000633553	0.00105977	±	0.000487121
Gly-246	{00}	0.995775	±	0.000484939	0.976179	±	0.0212783	0.985319	±	0.00173062	Gly-246	{00}	0.985495	±	0.0153485	0.996775	±	0.00263823
	{YY}1	0.0036517	±	0.000522267	0.0198941	±	0.0172351	0.00879816	±	0.00127657		{YY}1	0.0115216	±	0.0133466	0.0020207	±	0.00184885
	{11}	0.000573726	±	3.73291e-05	0.00392672	±	0.0066186	0.00588276	±	0.00055263		{11}	0.0029835	±	0.00205488	0.0012041	±	0.000814748
Ile-200	{X00000}	0.998724	±	0.00119098	0.992668	±	0.00450238	0.999	±	0.000217605	Ile-200	{X00000}	0.98088	±	0.0294792	0.993159	±	0.00710505
	{XYYYYY}1	0	±	0	0.00230581	±	0.00347104	0	±	0		{XYYYYY}1	0.0167321	±	0.0289809	0	±	0
	{XYYYYY}2	0.00117716	±	0.00116664	0.00220666	±	0.000177926	0.0010002	±	0.000217605		{XYYYYY}2	0.00224724	±	0.000992245	0.000991227	±	0.00111765
	{XYYYYY}3	8.52764e-05	±	2.26053e-05	0.00049383	±	0.000724508	0	±	0		{XYYYYY}3	0.000130205	±	0.000148451	0.00039139	±	0.000460536
	{XYYYYY}4	1.34745e-05	±	1.22121e-05	0.000264391	±	0.000457939	0	±	0		{XYYYYY}4	1.0903e-05	±	1.71596e-05	0.000623027	±	0.000594137
	{X11111}	3.96838e-07	±	6.87344e-07	0.00206142	±	0.00211457	0	±	0		{X11111}	0	±	0	0.0048351	±	0.00739335
Leu-274	{X00000}	0.997297	±	0.00384447	0.998476	±	0.000597451	0.993528	±	0.00040243	Leu-274	{X00000}	0.982329	±	0.0288451	0.987997	±	0.0125782
	{XYYYYY}1	0.00161441	±	0.00279625	0	±	0	0	±	0		{XYYYYY}1	0.0161172	±	0.0279158	0	±	0
	{XYYYYY}2	0.000959039	±	0.00109477	6.09793e-05	±	6.82041e-05	0.00126144	±	0.000475656		{XYYYYY}2	0.00112206	±	0.00105031	0	±	0
	{XYYYYY}3	8.8344e-05	±	3.67147e-05	0.000263848	±	0.000241068	7.01886e-05	±	0.00012157		{XYYYYY}3	0.00021935	±	4.28252e-05	0.000920634	±	0.00132735
	{XYYYYY}4	0	±	0	0.00024989	±	0.000394214	0.000113723	±	0.000100735		{XYYYYY}4	2.35656e-05	±	4.08168e-05	6.1849e-05	±	8.54389e-05
	{X11111}	4.1016e-05	±	4.03745e-05	0.000949522	±	0.000728619	0.00502681	±	0.000105123		{X11111}	0.000188515	±	0.000194216	0.0110203	±	0.011358
Phe-336	{000000000}	0.998113	±	0.000524619	0.911373	±	0.105525	0.988512	±	0.004122	Phe-336	{000000000}
	{YYYYYYYYY}1	0.000378182	±	0.00050629	0.00150446	±	0.00221095	0.0101046	±	0.00555924		{YYYYYYYYY}1
	{YYYYYYYYY}2	0	±	0	0.0033368	±	0.00497554	0	±	0		{YYYYYYYYY}2
	{YYYYYYYYY}3	4.40576e-05	±	7.631e-05	0.080177	±	0.0984465	0	±	0		{YYYYYYYYY}3
	{YYYYYYYYY}4	0.00115379	±	0.000225513	0.000894001	±	0.00084343	0.000787486	±	0.000682665		{YYYYYYYYY}4
	{YYYYYYYYY}5	0.00031108	±	0.000231493	0.00052224	±	0.000498534	0.000430763	±	0.000746103		{YYYYYYYYY}5
	{YYYYYYYYY}6	0	±	0	0.000137425	±	0.00015166	7.25592e-07	±	1.25676e-06		{YYYYYYYYY}6
	{YYYYYYYYY}7	0	±	0	0.000323326	±	0.000560018	0	±	0		{YYYYYYYYY}7
	{YYYYYYYYY}8	0	±	0	0.000223791	±	0.000220612	4.08255e-05	±	7.07119e-05		{YYYYYYYYY}8
	{111111111}	0	±	0	0.00150814	±	0.00172478	0.000124001	±	0.000214776		{111111111}
Pro-286	{00000}	0.997097	±	0.00163169	0.975473	±	0.0201766	0.995898	±	0.00110634	Pro-286	{00000}	0.975681	±	0.0367365	0.992737	±	0.00274155
	{YYYYY}1	0	±	0	0.00685262	±	0.00943216	0.000833008	±	0.00144281		{YYYYY}1	0.0187372	±	0.0324538	0.0046177	±	0.00063343
	{YYYYY}2	0	±	0	0.00779433	±	0.00939314	0	±	0		{YYYYY}2	0.00119826	±	0.00147142	0.00010094	±	0.000174834
	{YYYYY}3	0.00219128	±	0.00041802	0.0046865	±	0.00443011	0	±	0		{YYYYY}3	0.00188707	±	0.00166385	0.001935	±	0.00168187
	{YYYYY}4	0.000452116	±	0.000783088	0.00165486	±	0.00147544	0.0016147	±	0.000960769		{YYYYY}4	0.00162958	±	0.00219477	0.000579596	±	0.00100389
	{11111}	0.000259951	±	0.000450248	0.00353905	±	0.00299282	0.00165471	±	0.00144105		{11111}	0.000867196	±	0.0012098	2.96447e-05	±	5.13461e-05
Ser-390	{000}	0.997899	±	0.000306476	0.995945	±	0.00493073	0.990778	±	0.000381915	Ser-390	{000}	0.986835	±	0.0195989	0.996498	±	0.00102642
	{YYY}1	0	±	0	0.000525008	±	0.000909341	0	±	0		{YYY}1	0.0113699	±	0.0196933	0.000836636	±	0.00101946
	{YYY}2	0	±	0	0.000654827	±	0.00093926	0	±	0		{YYY}2	0.000523505	±	0.000906737	0.000695477	±	0.000365304
	{111}	0.00210059	±	0.000306476	0.00287474	±	0.00308991	0.00922203	±	0.000381915		{111}	0.00127156	±	0.000792057	0.00197034	±	0.000196571
Thr-404	{0000}	0.97837	±	0.00344342	0.983389			0.964114	±	0.00192565	Thr-404	{0000}	0.959778	±	0.0222147	0.984615	±	0.00116666
	{YYYY}1	0.0128982	±	0.00627376	0.0158005			0.0351043	±	0.00257238		{YYYY}1	0.0321338	±	0.0237108	0.0118215	±	0.00216845
	{YYYY}2	0.00812955	±	0.00262837	0.000810611			0.000781394	±	0.00065347		{YYYY}2	0.00808814	±	0.00663986	0.00356334	±	0.00160631
	{YYYY}3	0.000602342	±	0.00104329	0			0	±	0		{YYYY}3	0	±	0	0	±	0
	{1111}	0	±	0	0			0	±	0		{1111}	0	±	0	0	±	0
Val-288	{00000}	0.998894	±	0.000248766	0.978617	±	0.0230575	0.993571	±	0.000885668	Val-288	{00000}	0.980202	±	0.0316702	0.999275	±	0.000321865
	{YYYYY}1	0.000241948	±	0.000419065	0.0199526	±	0.0233332	0.0011984	±	0.00104786		{YYYYY}1	0.0179807	±	0.0307562	0.00019883	±	0.000165639
	{YYYYY}2	0.000131012	±	0.000127419	0.000556557	±	0.000963986	0	±	0		{YYYYY}2	0.00133689	±	0.00101566	0.000109404	±	0.000100686
	{YYYYY}3	0.000491401	±	0.00024925	0.000368814	±	0.000369792	0.000465853	±	0.000159819		{YYYYY}3	0.000278226	±	0.000205217	0.000220522	±	0.000119849
	{YYYYY}4	7.55348e-05	±	1.24821e-05	0.000202754	±	0.00035118	0.000212571	±	0.000192066		{YYYYY}4	0.000101674	±	0.000155362	9.37469e-05	±	4.96936e-05
	{11111}	0.000165708	±	0.000185727	0.000302334	±	0.000523657	0.00455198	±	0.000263282		{11111}	0.000100521	±	8.72432e-05	0.000102568	±	0.000177653

## Sheet: Glu Absolut
J774A.1 cells labelled with [U-13C6]glucose
	uninfected			infected with
				Lmo WT			Lmo ∆C3			Lmo ∆uhpT			Lmo ∆C3∆uhpT
Alanine	0.0777168	±	0.000351933	0.0985989	±	0.0267534	0.0583541	±	0.000419971	22.3			0.0619385	±	0.00310631
Aspartate	0.0156076	±	0.000433481	0.0299627	±	0.00950502	0.0127391	±	0.0012225	9.4			0.0141201	±	0.00350696
Glutamate	0.0180336	±	0.000520877	0.023164	±	0.00602944	0.0155704	±	0.00031044	2.3			0.0152941	±	0.00190369
Glycine	0.00616424	±	0.000249643	0.0120107	±	0.00457301	0.00545948	±	0.00071704	1			0.0347793	±	0.00184587
Isoleucine	0.000560456	±	7.90723e-05	0.00498947	±	0.00374893	0.00054217	±	7.6614e-05	< 0.5			0.00082057	±	0.000320794
Leucin	0.0011432	±	9.88864e-05	0.000600866	±	0.000623692	0.000138432	±	5.28525e-05	2.7			0.000495948	±	0.00032553
Phenylalanine	0.0396234	±	0.00302545	0.0370545	±	0.0311889				< 0.5
Proline	0.00187619	±	0.000263045	0.00498489	±	0.00189273	0.00338552	±	0.000647765	< 0.5			0.00568766	±	0.00440176
Serine	0.00261611	±	0.000649501	0.0161986	±	0.00607408	0.00338552	±		< 0.5				±
Threonine				0.0359477	±	0.0218348	0.00397442	±	0.000341736	4.1			0.00850181	±	0.00141667
Valine	0.000390429	±	0.000104093	0.00520199	±	0.00110474	0.000272101	±	0.000235999	1.8			0.00339375	±	0.00263564

## Sheet: Glu M+n
		J774A.1 cells labelled with [U-13C6]glucose
		uninfected			infected with
					Lmo WT			Lmo ∆C3			Lmo ∆uhpT			Lmo ∆C3∆uhpT
Ala-260	{000}	0.919111	±	0.000844265	0.900429	±	0.0270918	0.940985	±	0.000471509	0.8871	±	0.0231931	0.936954	±	0.00443409
	{YYY}1	0.00300765	±	0.000638871	0	±	0	3.81494e-05	±	6.60766e-05	0.03045	±	0.0324562	0.000601611	±	0.00104202
	{YYY}2	0.00350076	±	0.000221103	0.00291746	±	0.00118078	0.00190561	±	0.000415156	0.00445	±	0.000494975	0.00211798	±	0.00207002
	{111}	0.0743804	±	4.33351e-05	0.0966539	±	0.0260812	0.0570709	±	0.000452239	0.07795	±	0.00968736	0.0603259	±	0.00144381
Asp-418	{0000}	0.970447	±	0.00106359	0.960026	±	0.0130327	0.982237	±	0.00191334	0.9733	±	0.00268701	0.979935	±	0.00646546
	{YYYY}1	0.00543635	±	0.000937516	0	±	0	0	±	0	0.00125	±	0.00176777	0.00241577	±	0.00418424
	{YYYY}2	0.0158116	±	0.000587279	0.00129516	±	0.000758521	0.00424016	±	0.00168597	0.0076	±	0.00254558	0.00119241	±	0.00140231
	{YYYY}3	0.00784913	±	0.000306251	0.037456	±	0.0131922	0.0116145	±	0.000178834	0.0163	±	0.000989949	0.0141472	±	0.00419569
	{1111}	0.000455825	±	6.30838e-05	0.00122312	±	0.00136554	0.00190813	±	0.000788709	0.0016	±	0.000848528	0.00230958	±	0.00388385
Glu-432	{00000}	0.956956	±	0.00250364	0.96218	±	0.00952415	0.972765	±	0.00100258	0.97835	±	0.00247487	0.974155	±	0.00261263
	{YYYYY}1	0.00613951	±	0.00248248	8.23149e-05	±	0.000142574	0	±	0	0.0027	±	0.00381838	0	±	0
	{YYYYY}2	0.0309444	±	0.000310243	0.0168187	±	0.00389451	0.0147674	±	0.0013224	0.01405	±	0.00176777	0.0130102	±	0.00035952
	{YYYYY}3	0.00262081	±	0.000234776	0.00220647	±	0.000689927	0.00265442	±	0.000450767	0.0016	±	0.000989949	0.00214102	±	0.000840056
	{YYYYY}4	0.00241775	±	9.55875e-05	0.01808	±	0.00474276	0.0087109	±	0.000109955	0.00235	±	0.00275772	0.00944211	±	0.00170824
	{11111}	0.000921264	±	4.79094e-05	0.000632172	±	0.000336149	0.00110202	±	0.000161595	0.001	±	0.000565685	0.00125168	±	0.000186857
Gly-246	{00}	0.992769	±	0.00028324	0.987118	±	0.00403526	0.993971	±	0.00112945	0.9962	±	0	0.960604	±	0.00238982
	{YY}1	0.00213424	±	8.61323e-05	0.00174275	±	0.00116641	0.0011384	±	0.000907654	0.00255	±	0.000212132	0.00923284	±	0.00141582
	{11}	0.00509711	±	0.000219379	0.0111393	±	0.00512072	0.00489028	±	0.000405647	0.0013	±	0.000141421	0.0301628	±	0.00145103
Ile-200	{X00000}	0.998642	±	0.000230779	0.994392	±	0.00428593	0.998666	±	0.000160282	0.9998	±	0	0.997978	±	0.000768836
	{XYYYYY}1	0	±	0	0	±	0	0	±	0	0	±	0	0	±	0
	{XYYYYY}2	0.00127237	±	0.000300067	0.000801413	±	0.000757885	0.00129187	±	0.000108525	5e-05	±	7.07107e-05	0.0019935	±	0.000735739
	{XYYYYY}3	8.58476e-05	±	7.49183e-05	0.000345244	±	0.00032988	4.23688e-05	±	7.3385e-05	5e-05	±	7.07107e-05	0	±	0
	{XYYYYY}4	0	±	0	0	±	0	0	±	0	0	±	0	2.89641e-05	±	3.36998e-05
	{X11111}	0	±	0	0.00446176	±	0.00329834	0	±	0	0.00015	±	7.07107e-05	0	±	0
Leu-274	{X00000}	0.997683	±	0.000568658	0.99928	±	0.000720277	0.999707	±	0.000139229	0.99905	±	0.000919239	0.99892	±	0.000742993
	{XYYYYY}1	0.000614497	±	0.000624312	0	±	0	0	±	0	0.0007	±	0.000989949	0	±	0
	{XYYYYY}2	0.00112511	±	0.000545454	5.56578e-07	±	9.64021e-07	0.000192588	±	0.000183184	0.0002	±	0	0.000807423	±	0.000704539
	{XYYYYY}3	1.72181e-05	±	2.98227e-05	0.00017757	±	0.000132539	9.48293e-05	±	7.46497e-05	0	±	0	0.000223672	±	0.000134267
	{XYYYYY}4	0	±	0	0.000237038	±	0.000309926	5.62469e-06	±	9.74225e-06	0	±	0	4.84695e-05	±	8.39517e-05
	{X11111}	0.00055992	±	0.000104412	0.000304471	±	0.000328243	0	±	0	5e-05	±	7.07107e-05	0	±	0
Phe-336	{000000000}	0.951182	±	0.00322122	0.934076	±	0.0412227				0.9966	±	0.000565685
	{YYYYYYYYY}1	0.00294472	±	0.00319917	0.00518653	±	0.00690546				0.0011	±	0.00155563
	{YYYYYYYYY}2	0	±	0	0.00083732	±	0.000984461				0.00045	±	0.000636396
	{YYYYYYYYY}3	0.00365115	±	0.00479584	0.0207914	±	0.0114597				0.00085	±	0.000212132
	{YYYYYYYYY}4	0	±	0	0.00408764	±	0.00559953				0.0001	±	0.000141421
	{YYYYYYYYY}5	0.000348836	±	0.000604201	0.00985737	±	0.00885801				0.00015	±	7.07107e-05
	{YYYYYYYYY}6	0	±	0	0.00168714	±	0.00147987				0.00035	±	0.000494975
	{YYYYYYYYY}7	0	±	0	0.0013625	±	0.00127957				0	±	0
	{YYYYYYYYY}8	0.035895	±	0.00718006	0.020065	±	0.0269339				0.0003	±	0.000424264
	{111111111}	0.00597876	±	0.00140741	0.00204865	±	0.00185318				5e-05	±	7.07107e-05
Pro-286	{00000}	0.994405	±	0.000617927	0.991497	±	0.00384005	0.995378	±	0.000782757	0.9977	±	0.00254558	0.985676	±	0.0121375
	{YYYYY}1	0.00417895	±	0.000737624	0.00200703	±	0.00133985	0	±	0	0.0018	±	0.00254558	0.00845476	±	0.0111119
	{YYYYY}2	0	±	0	0.000438115	±	0.000758837	0	±	0	0.0003	±	0.000282843	0.00257195	±	0.00445474
	{YYYYY}3	0.000462933	±	0.000642415	0.0027725	±	0.00351405	0.00206307	±	0.00152883	0.00025	±	0.000353553	0	±	0
	{YYYYY}4	0.000953304	±	0.000406053	0.00270331	±	0.000663711	0.00205793	±	0.00114191	0	±	0	0.00164801	±	0.00285444
	{11111}	0	±	0	0.00058209	±	0.000515423	0.000501334	±	0.000868336	0	±	0	0.00164952	±	0.000996719
Ser-390	{000}	0.997074	±	0.000842264	0.982545	±	0.00654479	1	±	0	0.9949	±	0.00325269	1	±	0
	{YYY}1	0	±	0	8.42236e-06	±	1.4588e-05	0	±	0	0.00035	±	0.000494975	0	±	0
	{YYY}2	0.000929376	±	0.000614509	0.00375364	±	0.00328492	0	±	0	0.00165	±	0.00233345	0	±	0
	{111}	0.00199652	±	0.000313823	0.0136933	±	0.00569294	0	±	0	0.00305	±	0.0013435	0	±	0
Thr-404	{0000}				0.929226	±	0.0409556	0.986126	±	0.00383933	0.98015	±	0.00883883	0.973349	±	0.00910958
	{YYYY}1				0.015344	±	0.00685026	0.0118503	±	0.00722389	0.0035	±	0.00494975	0.0192946	±	0.0152119
	{YYYY}2				0.0378433	±	0.0539904	0.0020237	±	0.00350515	0.0057	±	0.00806102	0.00735631	±	0.00698374
	{YYYY}3				0.0175868	±	0.0251575	0	±	0	0.00915	±	0.00487904	0	±	0
	{1111}				0	±	0	0	±	0	0.00145	±	0.000636396	0	±	0
Val-288	{00000}	0.998129	±	0.000525756	0.987883	±	0.00451284	0.999728	±	0.000235999	0.997	±	0.00113137	0.994781	±	0.00439565
	{YYYYY}1	0.00182615	±	0.000519819	0.00810443	±	0.00443312	0	±	0	0.0005	±	0.000707107	0.000917574	±	0.000800799
	{YYYYY}2	1.99599e-05	±	3.45715e-05	0	±	0	0	±	0	0.0001	±	0.000141421	0.000780408	±	0.000720831
	{YYYYY}3	1.91095e-05	±	2.07406e-05	0.000935147	±	0.000340029	0	±	0	0.00035	±	0.000353553	0.00117131	±	0.00160775
	{YYYYY}4	0	±	0	0.000287043	±	0.000293323	0	±	0	0.0004	±	0.000565685	0.000770148	±	0.00133394
	{11111}	5.74808e-06	±	9.95597e-06	0.00279038	±	0.000226765	0.000272101	±	0.000235999	0.00165	±	0.000777817	0.00157917	±	0.000883498
